# Supplementary material for: Tissue-Based Biomarkers for Fluorescence-Guided Surgery of Pancreatic Ductal Adenocarcinoma: A Systematic Review
Source: Curr Issues Mol Biol. 2026 Jul 14;48(7):717. doi: 10.3390/cimb48070717 (PMC13409608; doi:10.3390/cimb48070717)
Supplement: Supplementary file 1 [file cimb-48-00717-s001.zip]

Archive with 2 entries (2 files):
- cimb-4315792-supplementary-proof.pdf
- PRISMA_2020_checklist-proof.pdf
